# Supplementary material for: Store-Operated Ca2+ Entry Contributes to Piezo1-Induced Ca2+ Increase in Human Endometrial Stem Cells
Source: Int J Mol Sci. 2022 Mar 29;23(7):3763. doi: 10.3390/ijms23073763 (PMC8998223; doi:10.3390/ijms23073763)
Supplement: Supplementary file 1 [file ijms-23-03763-s001.zip]

Archive with 2 entries (2 files):
- Gels.zip
- Supplementary data.pdf
